# Supplementary material for: Dental wear and oral pathology among sex determined Early Bronze-Age children from Franzhausen I, Lower Austria
Source: PLoS One. 2023 Feb 7;18(2):e0280769. doi: 10.1371/journal.pone.0280769 (PMC9904482; doi:10.1371/journal.pone.0280769)
Supplement: S1 Table — This table contains the data on identity, pathology, and dental wear used in the study. All dental wear measurements and the individuals they are associated with are included. (XLSX) [file pone.0280769.s001.xlsx]

## Sheet: Tab. S1_Sample_description
Identity							Pathology			Dentine exposure				Occl. topography	Microwear texture
Grave number	NHM Inventory number	Dental age min	Dental age max	Age mean	Age group	Sex	Caries (0/1)	Calculus (0/1)	LEH (0/1)	DE Udm1	DE Udm2	DE Ldm1	DE Ldm2	MISA Udm2	Asfc Udm2	Asfc UM1	EpLsar Udm2	EpLsar UM1	Asfc	EpLsar
11	23621	8	9	8.5	Infans II	male	0	0	0		35.2	54.3	34.15
38	23642	5	6	5.5	Infans I	male	0	0	0		18.8
60	23658	1	2	1.5	Infans I	male	0	0	0	0	0	0	0
67	23664	7	9	8	Infans II	female	0	0	0	18.18	4.47	7.85	6.38	132.22	1.09	1.05	0.003	0.002	1.07	0.0025
114	23701	7	8	7.5	Infans II	male	0	0	0		9.64	18.67	16.25
137	23720	10	12	11	Infans II	female	0	1	0		14.55			157.79
143	23726	9	10	9.5	Infans II	male	0	1	0		12.23	21.22	34.76
151	23732	10	12	11	Infans II	female	0	0	1		29.13
152	23733	8	10	9	Infans II	male	0	0	0	54.9		15.41	25.88
183	23759	2	3	2.5	Infans I	male	0	0	0	0	0	0	0
186	23759	7	8	7.5	Infans II	female	0	0	0	38.86	25.92	19.47	37.12
187	23763	6	7	6.5	Infans I	female	0	0	0	31	16.81	32.12	25.95	153.33
190	23766	5	6	5.5	Infans I	female	0	0	0		8.05	17.51	12.82	150.89
193	23769	3	4	3.5	Infans I	male	0	0	0	1.51	0	6.49	3.17	135.56
204	23776	4	5	4.5	Infans I	male	0	0	1	57.65	6.44
254	23810	6	8	7	Infans II	male	0	0	0	61.1	10.19	29.52	21.99
255	23811	4	5	4.5	Infans I	male	0	0	0	26.8	9.13	26.86		143.35
257	23813	4	5	4.5	Infans I	female	0	0	0	15.94	1.75	6.2	3.87
261	23818	4	6	5	Infans I	NA	0	0	0	7.55	0	7.29	0	146.3
268	23820	4	5	4.5	Infans I	female	0	0	0				0	135.91
269	23821	1	2	1.5	Infans I	male	0	1	0	0	0		0
270	23822	7	10	8.5	Infans II	male	0	0	0				37.06
272/2	23825	2	3	2.5	Infans I	female	0	0	0
274	23827	3	4	3.5	Infans I	female	0	0	0	12.82	0	9.18	3.69
275	23828	6	7	6.5	Infans I	male	0	0	0			3.29	2.9	146.54
279	23833	5	6	5.5	Infans I	female	0	0	0	17.87	2.87	9.77	6.79
280	23834	8	9	8.5	Infans II	female	0	1	0	50.09	13.13	40.79	21.84	166.03	1.72	1.1	0.0018	0.0031	1.41	0.0025
290	23844	7	9	8	Infans II	male	0	1	1	25.43	13.44	20.95	15.22			1.28		0.0027	1.28	0.0027
291	23854	10	11	10.5	Infans II	female	0	0	0		7.93
299	23852	6	7	6.5	Infans I	male	0	0	0	18.3	6.18	3.89	3.74
315	23862	0	2	1	Infans I	male	0	0	0					90.23
324	23869	5	7	6	Infans I	female	0	0	0	8.16	0	3.9	2.55	133.75	5.06		0.0025		5.06	0.0025
336	23882	9	12	10.5	Infans II	female	0	1	0	80.91	15.51			142.59
337	23883	9	10	9.5	Infans II	male	0	0	0	71.48	14.32
338	23884	6	8	7	Infans II	female	0	0	0				11.2
377	23908	7	8	7.5	Infans II	female	0	0	0	37.08		17.13	11.52
378	23909	2	3	2.5	Infans I	male	0	0	0		0		0
406	23930	2	3	2.5	Infans I	male	0	0	0		0
407	23931	8	9	8.5	Infans II	female	0	0	0	6.51	11.34	3.49	1.54
411	23935	4	5	4.5	Infans I	female	0	0	0				3.02
412	23936	8	9	8.5	Infans II	male	0	0	0	68.13	26.83	25.17	27
418	23942	3	4	3.5	Infans I	NA	0	0	0	18.08	1.54	9.45	2.57
489	24004	9	10	9.5	Infans II	NA	0	0	0		40.44		26.26
490	24006	7	8	7.5	Infans II	female	0	0	0		12.88	17.24	13.71
547	24051	8	9	8.5	Infans II	female	0	0	0	66.25	13.21	27.29	25.07
553	24057	9	11	10	Infans II	male	0	0	0							7.15		0.0017	7.15	0.0017
569	24061	9	10	9.5	Infans II	male	1	1	1		21.8		29.58
620	24081	9	10	9.5	Infans II	female	0	0	0
642	24083	7	8	7.5	Infans II	male	0	0	0	8.31	0
660	24099	10	11	10.5	Infans II	male	0	0	0
661	24100	6	7	6.5	Infans I	female	0	0	0		17.07	34.74	23.39
663	24103	8	10	9	Infans II	male	0	0	0
671	24111	6	8	7	Infans II	male	0	0	0	20.55	5.74	8.8	4.77	151.29
672	24112	5	6	5.5	Infans I	female	0	0	0	8.8	0	34.17	1.32	131.75
677	24115	4	5	4.5	Infans I	female	0	0	0	0
779	24138	5	6	5.5	Infans I	female	0	0	0		1.24	6.06	5.97
782	24141	7	8	7.5	Infans II	male	0	0	0		7.85		12.3	152.99
783	24142	3	5	4	Infans I	female	0	0	0		13.15
789	24145	3	5	4	Infans I	male	0	0	0	5.22	0	2.1	0
792	24147	10	12	11	Infans II	female	0	0	0				31.91
793	24148	8	9	8.5	Infans II	male	0	0	0		15.99	55.03	30.63	161.78		4.28		0.0015	4.28	0.0015
794	24149	6	8	7	Infans II	male	0	0	0			12.79	6.05
808	24158	5	7	6	Infans I	female	1	1	0	27.7	7.4	16.05	14.55
842	24165	7	10	8.5	Infans II	female	0	0	0		5.82		4.06	156.36
860/4	24183	3	5	4	Infans I	female	0	0	0	13.86	0	4.37	0.55	130.04
862	24185	8	10	9	Infans II	male	0	0	0		23.86
864	24187	7	8	7.5	Infans II	male	1	0	0	8.79	0.85	4.87	3.28	134.89
896	24204	1	2	1.5	Infans I	male	0	0	0	0	0			108.64
900	24208	10	12	11	Infans II	male	0	1	0				43.06			2.66		0.0013	2.66	0.0013
915	24222	5	7	6	Infans II	male	0	0	0		8.65	15.5	15.17
916	24223	9	12	10.5	Infans II	female	0	0	0				25.76
934	24244	4	5	4.5	Infans I	male	0	1	0		0	11.88	2.17			9.05		0.0013	9.05	0.0013
952	24260	7	9	8	Infans II	male	0	0	1	30.48	10.04		10.67
968	24277	7	8	7.5	Infans II	female	1	1	0				47.67
970	24279	6	7	6.5	Infans I	female	0	0	0		6.01	37.97	9.71
All specimens are located in the Natural History Museum (NHM) of Vienna, Austria
Naturhistorisches Museum Wien, Burgring 7, 1010 Wien, Österreich
